# Supplementary material for: Time-resolved synchrotron X-ray micro-tomography datasets of drainage and imbibition in carbonate rocks
Source: Sci Data. 2018 Dec 11;5:180265. doi: 10.1038/sdata.2018.265 (PMC6290644; doi:10.1038/sdata.2018.265)
Supplement: Supplementary file 1 [file sdata2018265-isa1.zip]

Archive with 3 entries (3 files):
- i_Investigation.txt
- s_Singh119A_study.txt
- a_Singh119A_assay.txt
