# Supplementary material for: Time-resolved synchrotron X-ray micro-tomography datasets of drainage and imbibition in carbonate rocks
Source: Sci Data. 2018 Dec 11;5:180265. doi: 10.1038/sdata.2018.265 (PMC6290644; doi:10.1038/sdata.2018.265)
Supplement: Supplementary file 1 [file sdata2018265-isa1.zip › i_Investigation.txt]

# Investigation File generated for Scientific Data with Investigation File Authoring Tool version 0.1.0 on 22/10/2018 - This metadata file is CC0
ONTOLOGY SOURCE REFERENCE
Term Source Name	ENVO	ERO	EFO	NPO	NIFDYS	MMO	CHMO	FBbi
Term Source File	http://data.bioontology.org/ontologies/ENVO	http://data.bioontology.org/ontologies/ERO	http://data.bioontology.org/ontologies/EFO	http://data.bioontology.org/ontologies/NPO	http://data.bioontology.org/ontologies/NIFDYS	http://data.bioontology.org/ontologies/MMO	http://data.bioontology.org/ontologies/CHMO	http://data.bioontology.org/ontologies/FBbi
Term Source Version	2013-08-02	2013-08-02		2011-12-08 (yyyy-mm-dd)	1.5 (December, 2012)	2.27	releases/2014-11-20	
Term Source Description	Environment Ontology	Eagle-I Research Resource Ontology	Experimental Factor Ontology	NanoParticle Ontology	Neuroscience Information Framework (NIF) Dysfunction Ontlogy	Measurement Method Ontology	Chemical Methods Ontology	Biological Imaging Methods Ontology
INVESTIGATION
Investigation Identifier
Investigation Title
Investigation Description
Investigation Submission Date
Investigation Public Release Date
INVESTIGATION PUBLICATIONS
Investigation PubMed ID
Investigation Publication DOI
Investigation Publication Author List
Investigation Publication Title
Investigation Publication Status
Investigation Publication Status Term Accession Number
Investigation Publication Status Term Source REF
INVESTIGATION CONTACTS
Investigation Person Last Name
Investigation Person Mid Initials
Investigation Person First Name
Investigation Person Address
Investigation Person Phone
Investigation Person Fax
Investigation Person Email
Investigation Person Affiliation
Investigation Person Roles
Investigation Person Roles Term Accession Number
Investigation Person Roles Term Source REF
STUDY
Study Identifier	10.1038/sdata.2018.265
Study Title	Time-resolved synchrotron X-ray micro-tomography datasets of drainage and imbibition in carbonate rocks
Study Submission Date	27/02/2018
Study Public Release Date	11/12/2018
Study Description	http://www.nature.com/articles/sdata2018265#abstract
Study File Name	s_Singh119A_study.txt
Comment[Subject Keywords]	/;///;//;/;//
Comment[Manuscript Licence]	CC BY-4.0
Comment[Experimental Metadata Licence]	CC0
Comment[Supplementary Information File Name]	
Comment[Supplementary Information File Type]	x-zip-compressed
Comment[Supplementary Information File URL]	http://www.nature.com/articles/sdata2018265#supplementary-information
Comment[Data Repository]	figshare;figshare;figshare;British Geological Survey
Comment[Data Record Accession]	doi:10.6084/m9.figshare.7082885.v1;doi:10.6084/m9.figshare.7082900.v1;doi:10.6084/m9.figshare.4232324.v1;doi:10.5285/3aa44060-d4fd-453f-9e5b-7d885ad5089f
Comment[Data Record URI]	https://doi.org/10.6084/m9.figshare.7082885.v1;https://doi.org/10.6084/m9.figshare.7082900.v1;https://doi.org/10.6084/m9.figshare.4232324.v1;http://dx.doi.org/10.5285/3aa44060-d4fd-453f-9e5b-7d885ad5089f
STUDY DESIGN DESCRIPTORS
Study Design Type	image analysis objective	time series design	image processing objective
Study Design Type Term Accession Number	ERO:0100099	http://www.ebi.ac.uk/efo/EFO_0001779	ERO:0100030
Study Design Type Term Source REF	ERO	EFO	ERO
STUDY PUBLICATIONS
Study PubMed ID	""
Study Publication DOI	doi:10.1038/s41598-017-05204-4
Study Publication Author List	""
Study Publication Title	""
Study Publication Status	published
Study Publication Status Term Accession Number	
Study Publication Status Term Source REF	
STUDY FACTORS
Study Factor Name	fluid	stage
Study Factor Type	fluid	experimental stage
Study Factor Type Term Accession Number	http://purl.bioontology.org/ontology/npo#NPO_815	http://www.ebi.ac.uk/efo/EFO_0007554
Study Factor Type Term Source REF	NPO	EFO
STUDY ASSAYS
Study Assay Measurement Type	fluid flow rate
Study Assay Measurement Type Term Accession Number	PATO:0002243
Study Assay Measurement Type Term Source REF	NIFDYS
Study Assay Technology Type	micro-computed tomography
Study Assay Technology Type Term Accession Number	MMO:0000570
Study Assay Technology Type Term Source REF	MMO
Study Assay Technology Platform	instrument; manufacturer
Study Assay File Name	a_Singh119A_assay.txt
STUDY PROTOCOLS
Study Protocol Name	Experimental methodology	Synchrotron imaging and image processing
Study Protocol Type	sample preparation method-measurement method	imaging method
Study Protocol Type Term Accession Number	CHMO:0001134	FBbi:00000222
Study Protocol Type Term Source REF	CHMO	FBbi
Study Protocol Description		
Study Protocol URI	""	""
Study Protocol Version		
Study Protocol Parameters Name	""	instrument; manufacturer
Study Protocol Parameters Name Term Accession Number	""	""
Study Protocol Parameters Name Term Source REF	""	""
Study Protocol Components Name	""	""
Study Protocol Components Type	""	""
Study Protocol Components Type Term Accession Number	""	""
Study Protocol Components Type Term Source REF	""	""
STUDY CONTACTS
Study Person Last Name	Singh	Menke	Andrew	Rau	Bijeljic	Blunt
Study Person First Name	Kamaljit	Hannah	Matthew	Christoph	Branko	Martin J.
Study Person Mid Initials						
Study Person Email	kamaljit.singh@imperial.ac.uk	""	""	""	""	""
Study Person Phone						
Study Person Fax						
Study Person Address						
Study Person Affiliation	Qatar Carbonates and Carbon Storage Research Centre, Department of Earth Science and Engineering, Imperial College London, SW7 2AZ London, U.K	Qatar Carbonates and Carbon Storage Research Centre, Department of Earth Science and Engineering, Imperial College London, SW7 2AZ London, U.K	Qatar Carbonates and Carbon Storage Research Centre, Department of Earth Science and Engineering, Imperial College London, SW7 2AZ London, U.K	Diamond Light Source, Harwell Science and Innovation Campus, Didcot, U.K	Qatar Carbonates and Carbon Storage Research Centre, Department of Earth Science and Engineering, Imperial College London, SW7 2AZ London, U.K	Qatar Carbonates and Carbon Storage Research Centre, Department of Earth Science and Engineering, Imperial College London, SW7 2AZ London, U.K
Study Person Roles						
Study Person Roles Term Accession Number						
Study Person Roles Term Source REF						
Comment[Study Person ORCID]	0000-0001-7560-7964					
Comment[Funder]						
Comment[FundRef ID]						
Comment[Funder Term Source REF]						
Comment[Grant Identifier]						
