# Supplementary material for: Time-resolved synchrotron X-ray micro-tomography datasets of drainage and imbibition in carbonate rocks
Source: Sci Data. 2018 Dec 11;5:180265. doi: 10.1038/sdata.2018.265 (PMC6290644; doi:10.1038/sdata.2018.265)
Supplement: Supplementary file 1 [file sdata2018265-isa1.zip › s_Singh119A_study.txt]

Source Name	Characteristics[environment type]	Term Source REF	Term Accession Number	Protocol REF	Sample Name	Factor Value[fluid]	Factor Value[stage]
Ketton quarry Ruthland UK	sedimentary rock	ENVO	ENVO:00002016	Experimental methodology	Ketton limestone rock	dry; brine; oil	reference; drainage; imbibition
