# Supplementary material for: Time-resolved synchrotron X-ray micro-tomography datasets of drainage and imbibition in carbonate rocks
Source: Sci Data. 2018 Dec 11;5:180265. doi: 10.1038/sdata.2018.265 (PMC6290644; doi:10.1038/sdata.2018.265)
Supplement: Supplementary file 1 [file sdata2018265-isa1.zip › a_Singh119A_assay.txt]

Sample Name	Protocol REF	Parameter Value[instrument]	Parameter Value[manufacturer]	Assay Name	Raw Data File	Comment[Data Repository]	Comment[Data Record Accession]	Comment[Data Record URI]	Factor Value[fluid]	Factor Value[stage]
Ketton limestone rock	Synchrotron imaging and image processing	Beamline I13	Diamond Light Source	Dry_reference_scan_unfiltered	Dry_reference_scan_unfiltered	British Geological Survey	doi:10.5285/3aa44060-d4fd-453f-9e5b-7d885ad5089f	http://dx.doi.org/10.5285/3aa44060-d4fd-453f-9e5b-7d885ad5089f	dry	reference
Ketton limestone rock	Synchrotron imaging and image processing	Beamline I13	Diamond Light Source	Dry_reference_scan_filtered	Dry_reference_scan_filtered	British Geological Survey	doi:10.5285/3aa44060-d4fd-453f-9e5b-7d885ad5089f	http://dx.doi.org/10.5285/3aa44060-d4fd-453f-9e5b-7d885ad5089f	dry	reference
Ketton limestone rock	Synchrotron imaging and image processing	Beamline I13	Diamond Light Source	Dry_reference_scan_segmented	Dry_reference_scan_segmented	British Geological Survey	doi:10.5285/3aa44060-d4fd-453f-9e5b-7d885ad5089f	http://dx.doi.org/10.5285/3aa44060-d4fd-453f-9e5b-7d885ad5089f	dry	reference
Ketton limestone rock	Synchrotron imaging and image processing	Beamline I13	Diamond Light Source	Brine_saturated_unfiltered	Brine_saturated_unfiltered	British Geological Survey	doi:10.5285/3aa44060-d4fd-453f-9e5b-7d885ad5089f	http://dx.doi.org/10.5285/3aa44060-d4fd-453f-9e5b-7d885ad5089f	brine	reference
Ketton limestone rock	Synchrotron imaging and image processing	Beamline I13	Diamond Light Source	Brine_saturated_filtered	Brine_saturated_filtered	British Geological Survey	doi:10.5285/3aa44060-d4fd-453f-9e5b-7d885ad5089f	http://dx.doi.org/10.5285/3aa44060-d4fd-453f-9e5b-7d885ad5089f	brine	reference
Ketton limestone rock	Synchrotron imaging and image processing	Beamline I13	Diamond Light Source	Drainage_time_series_unfiltered	Drainage_time_series_unfiltered	British Geological Survey	doi:10.5285/3aa44060-d4fd-453f-9e5b-7d885ad5089f	http://dx.doi.org/10.5285/3aa44060-d4fd-453f-9e5b-7d885ad5089f	oil; brine	drainage
Ketton limestone rock	Synchrotron imaging and image processing	Beamline I13	Diamond Light Source	Drainage_time_series_filtered	Drainage_time_series_filtered	British Geological Survey	doi:10.5285/3aa44060-d4fd-453f-9e5b-7d885ad5089f	http://dx.doi.org/10.5285/3aa44060-d4fd-453f-9e5b-7d885ad5089f	oil; brine	drainage
Ketton limestone rock	Synchrotron imaging and image processing	Beamline I13	Diamond Light Source	Drainage_time_series_oil_seged	Drainage_time_series_oil_seged	British Geological Survey	doi:10.5285/3aa44060-d4fd-453f-9e5b-7d885ad5089f	http://dx.doi.org/10.5285/3aa44060-d4fd-453f-9e5b-7d885ad5089f	oil	drainage
Ketton limestone rock	Synchrotron imaging and image processing	Beamline I13	Diamond Light Source	Imbibition_time_series_unfiltered	Imbibition_time_series_unfiltered	British Geological Survey	doi:10.5285/3aa44060-d4fd-453f-9e5b-7d885ad5089f	http://dx.doi.org/10.5285/3aa44060-d4fd-453f-9e5b-7d885ad5089f	oil; brine	imbibition
Ketton limestone rock	Synchrotron imaging and image processing	Beamline I13	Diamond Light Source	Imbibition_time_series_filtered	Imbibition_time_series_filtered	British Geological Survey	doi:10.5285/3aa44060-d4fd-453f-9e5b-7d885ad5089f	http://dx.doi.org/10.5285/3aa44060-d4fd-453f-9e5b-7d885ad5089f	oil; brine	imbibition
Ketton limestone rock	Synchrotron imaging and image processing	Beamline I13	Diamond Light Source	Imbibition_time_series_oil_seged	Imbibition_time_series_oil_seged	British Geological Survey	doi:10.5285/3aa44060-d4fd-453f-9e5b-7d885ad5089f	http://dx.doi.org/10.5285/3aa44060-d4fd-453f-9e5b-7d885ad5089f	oil	imbibition
Ketton limestone rock	Synchrotron imaging and image processing	Beamline I13	Diamond Light Source	Outer_mask_file	Outer_mask_file	British Geological Survey	doi:10.5285/3aa44060-d4fd-453f-9e5b-7d885ad5089f	http://dx.doi.org/10.5285/3aa44060-d4fd-453f-9e5b-7d885ad5089f	NA	NA
